# Supplementary material for: STRIDE-DB: a comprehensive database for exploration of instability and phenotypic relevance of short tandem repeats in the human genome
Source: Database (Oxford). 2024 Apr 11;2024:baae020. doi: 10.1093/database/baae020 (PMC11008502; doi:10.1093/database/baae020)
Supplement: baae020_Supp [file baae020_supp.zip]

Archive with 1 entries (1 files):
- suppl_data/Supplementary table.docx
